# Supplementary material for: Synthesis and Biological Application of Isosteviol-Based 1,3-Aminoalcohols
Source: Int J Mol Sci. 2021 Oct 18;22(20):11232. doi: 10.3390/ijms222011232 (PMC8538607; doi:10.3390/ijms222011232)
Supplement: Supplementary file 1 [file ijms-22-11232-s001.zip]

Archive with 1 entries (1 files):
- ijms-1405355-supplementary.pdf
